# Supplementary material for: Dual Simian Foamy Virus/Human Immunodeficiency Virus Type 1 Infections in Persons from Côte d’Ivoire
Source: PLoS One. 2016 Jun 16;11(6):e0157709. doi: 10.1371/journal.pone.0157709 (PMC4911074; doi:10.1371/journal.pone.0157709)
Supplement: S1 File — (FAS) [file pone.0157709.s001.fas]

>763094_IC
TCTCCAGCACTAGCAGGTAGAGCCTGGGTGTTCCCTGCTAGACTCTCACCAGTGCTTGGCCGGCACTGGGCAGACGGCTCCACGCTTGCTTGCTTAAAGACCTCTTAATAAAGCTGCCAGTTAGAAGCAAGTTAAGTGT
>763095_IC
TCTCCAGCACTAGCAGGTAGAGCCTGGGTGTTCCCTGCTAGACTCTCACCAGCACTTGGCCGGTGCTGGGCAGACAGCTCCACGCTTGCTTGCTTAAAATCCTCTTAATAAAACTGCCTATTAGAAGCAAGACAAGTGT
>763127_IC
TCTCCAGCGCTAGCAGGTAGAGCCTGGGTGTTCCCTGCTGGACTCTCACCAGCACTTGGCCGGTGCTGGGCAGACGGCTCCACGCTTGCTTGCTTAAAACCCTCTTAATAAAGCTGCCTATTAGAAGCAAGTCAAGTGT
>763137_IC
TCTCCAGCACTAGCAGGTAGAGCCTGAGTGTTCCCTGCTAGACTCTCACCAGCACTTGGCCGGTGCTGGGCAGACGGCTCCACGCTTGCTTGCTTAAAACCCTCTTAATAAACTGCCAATTAGAAGCAAGTTGAGTGTG
>LDAA-03666_IC
TCTCCAGCACTAGCAGGTAGAGCCTGGGTGTTCCCTGCTAGACTCTCACCAGTGCTGGCCGGCACTGGGCAGACGGCTCCACGCTTGCTTGCTTAAAGACCTCTTAATAAAGCTGCCAGTTAGAAGCAAGTTAAGTGT-
>LDAT-02091_IC
TCTCCAGCACTAGCAGGTAGAGCCTGGGTGTTCCCTGCTAGACTCTCACCAGTGCTTGGCCGGCACTGGGCAGACGGCTCCACGCTTGCTTGCTTAAAGACCTCTTAATAAAGCTGCCAGTTAGAAGCAAGTTAAGTGT
